# Supplementary material for: Reduced Breast and Ovarian Cancer Through Targeted Genetic Testing: Estimates Using the NEEMO Microsimulation Model
Source: Cancers (Basel). 2024 Dec 13;16(24):4165. doi: 10.3390/cancers16244165 (PMC11674464; doi:10.3390/cancers16244165)
Supplement: Supplementary file 1 [file cancers-16-04165-s001.zip]

Archive with 1 entries (1 files):
- cancers-3288757-supplementary.pdf
